# Supplementary material for: Fine-grained interplanetary dust input during the Turonian (Late Cretaceous): evidence from osmium isotope and platinum group elements
Source: Sci Rep. 2023 Dec 12;13:22051. doi: 10.1038/s41598-023-49252-5 (PMC10716400; doi:10.1038/s41598-023-49252-5)
Supplement: Supplementary file 1 — Supplementary Information. [file 41598_2023_49252_MOESM1_ESM.xlsx]

## Sheet: Supplementary Table S1
		Supplementary Table S1: Plutinum group elements and Os isotope data of the Bottaccione Section
		Sample Name	Os (pg g⁻¹)			Ir (pg g⁻¹)			Ru (pg g⁻¹)			Pt (pg g⁻¹)			Pd (pg g⁻¹)			Re (pg g⁻¹)			187Os/188Os(m)			187Re/188Os			187Os/188Os(i)			Depth (m)	Age (Ma)
		BTT856	16.4693	±	0.0983443	6.60908	±	1.7696	4.05865	±	1.24947	34.879	±	42.9679	232.648	±	5.82595	1.23947	±	0.518265	0.47027	±	0.00338688	0.378755	±	0.158387	0.469707	±	0.00339505	154.89	89.157
		BTT840	14.4662	±	0.0957499	6.60102	±	1.78476	4.2196	±	1.27844	130.471	±	41.679	332.736	±	4.32822	2.70243	±	0.606458	0.479878	±	0.00418438	0.941274	±	0.211325	0.478475	±	0.00419621	153.11	89.3545
		BTT834	14.6671	±	0.102559	7.37007	±	1.93289	2.55198	±	1.57934	35.2753	±	44.7852	242.98	±	5.3312	1.78416	±	0.386866	0.492413	±	0.00417748	0.613881	±	0.13318	0.491497	±	0.0041822	152.17	89.4588
		BTT812	15.2038	±	0.0988245	6.88607	±	1.74278	4.30797	±	1.24159	259.58	±	42.6857	358.202	±	4.4479	0.576903	±	0.507314	0.484885	±	0.00398859	0.191311	±	0.168239	0.484598	±	0.00399652	149.5	89.7551
		BTT802	10.9387	±	0.0959895	4.15233	±	1.78022	0.672015	±	1.11102	21.7325	±	42.5802	161.374	±	4.53206	1.27625	±	0.304978	0.492678	±	0.00518933	0.588821	±	0.140802	0.491795	±	0.00519362	147.85	89.9382
		BTT788	11.1158	±	0.0974646	6.0169	±	1.87018	4.04602	±	1.35635	43.9177	±	43.4826	238.748	±	6.38735	1.47804	±	0.384425	0.516434	±	0.005362	0.673037	±	0.175151	0.515423	±	0.00536845	146.33	90.1069
		BTT778	9.91808	±	0.100443	5.05795	±	1.87027	3.68895	±	1.34413	28.4903	±	44.3848	243.08	±	4.29423	1.06491	±	0.438555	0.525322	±	0.00630634	0.544073	±	0.22413	0.524504	±	0.00631535	145.33	90.2179
		BTT768	9.25655	±	0.0954286	6.30958	±	1.79705	3.51191	±	1.23108	27.8086	±	42.5478	263.536	±	5.09785	12.4232	±	0.329451	0.547937	±	0.00658331	6.81983	±	0.19404	0.537664	±	0.0065898	144.13	90.351
		BTT744	11.737	±	0.10079	6.06945	±	1.80433	4.01118	±	1.38364	43.2928	±	44.38	326.598	±	8.03966	2.72464	±	0.619919	0.532067	±	0.00539339	1.17731	±	0.268055	0.530288	±	0.00540858	141.43	90.6507
		BTT734	13.0284	±	0.096237	7.57623	±	1.84486	5.01309	±	1.2711	90.0762	±	43.9227	411.654	±	8.51735	3.19	±	0.478833	0.542023	±	0.00464129	1.24329	±	0.186849	0.540141	±	0.0046499	140.36	90.7694
		BTT728	14.6013	±	0.0989854	13.3637	±	1.95296	11.9318	±	1.50398	63.1003	±	43.517	323.761	±	4.37404	3.24819	±	0.668316	0.387459	±	0.0033328	1.10798	±	0.228092	0.385781	±	0.00335065	139.82	90.8293
		BTT728*	9.80012	±	0.09629	6.56829	±	2.005	7.32592	±	1.33555	120.411	±	10.0868	337.189	±	8.98116	3.9393	±	0.55968	0.548643	±	0.0062361	2.04275	±	0.290919	0.54555	±	0.00625165	139.82	90.8293
		BTT724	7.97892	±	0.0967481	5.41571	±	1.84859	2.04183	±	1.17528	19.8572	±	43.4548	204.149	±	4.97534	1.45836	±	0.383902	0.559063	±	0.0077606	0.930054	±	0.245089	0.557654	±	0.00776948	139.47	90.8682
		BTT712	9.19019	±	0.0969681	5.89606	±	1.80964	3.4127	±	1.76766	58.3994	±	44.0798	390.978	±	7.50399	3.42274	±	0.459655	0.57955	±	0.00705945	1.89991	±	0.255934	0.576667	±	0.00707012	138.3	90.998
		BTT704	7.82466	±	0.0969595	7.11159	±	1.83231	3.67003	±	1.20431	48.0614	±	43.823	346.169	±	14.0325	0.4732	±	0.476157	0.485251	±	0.00710677	0.304921	±	0.30685	0.484788	±	0.00712205	137	91.1423
		BTT704*	7.36552	±	0.0921435	9.70776	±	1.91198	9.4609	±	1.18349	117.279	±	9.96397	365.422	±	4.77345	1.37265	±	0.605407	0.556919	±	0.00795513	0.948046	±	0.418302	0.555479	±	0.00798049	137	91.1423
		BTT698	8.79598	±	0.0980363	8.19354	±	1.87156	5.0252	±	1.22748	41.7558	±	44.1907	307.613	±	8.60256	3.65316	±	0.645953	0.568253	±	0.0074591	2.11575	±	0.37485	0.565033	±	0.00748088	135.77	91.2788
		BTT690	8.45352	±	0.0946715	10.0098	±	1.90464	5.12811	±	1.36016	262.104	±	43.6176	399.12	±	11.1436	3.91977	±	0.484496	0.578922	±	0.00757159	2.36523	±	0.293547	0.575318	±	0.00758479	134.81	91.3853
		BTT686	7.93976	±	0.0961418	11.3619	±	1.81074	7.50967	±	1.35026	83.0254	±	45.004	490.759	±	15.3244	6.58532	±	1.07864	0.584145	±	0.00803883	4.2335	±	0.695317	0.577689	±	0.00810847	134	91.4752
		BTT682	7.97165	±	0.0975029	7.88312	±	1.82831	5.76392	±	1.48452	70.1817	±	44.1284	270.093	±	6.67872	3.19545	±	0.235542	0.573379	±	0.00832622	2.04333	±	0.152677	0.570258	±	0.00832949	132.8	91.6084
		BTT678	6.46164	±	0.0928479	9.25125	±	1.8348	4.51789	±	1.38893	86.2508	±	42.4101	175.315	±	8.39682	22.0743	±	0.678698	0.516165	±	0.00856899	17.2911	±	0.586827	0.48973	±	0.00861583	132	91.6972
		BTT678*	6.5524	±	0.0975113	7.39078	±	1.88276	7.89118	±	1.53366	116.069	±	9.86187	170.067	±	9.94327	23.27	±	0.93546	0.539191	±	0.0091884	18.0266	±	0.772738	0.511631	±	0.00926404	132	91.6972
		BTT672	10.0316	±	0.0942333	6.45775	±	1.74615	3.84532	±	1.64977	51.0954	±	42.5442	166.933	±	6.19182	1.5946	±	0.299001	0.556443	±	0.00610483	0.808586	±	0.151807	0.555205	±	0.00610925	130.5	91.8636
		BTT670	7.72851	±	0.09978	5.32274	±	4.53434		B.D.L.		4.12884	±	46.9687	200.372	±	6.02028	4.20744	±	0.945374	0.549609	±	0.00858608	2.76695	±	0.622734	0.545369	±	0.00863895	130	91.9191
		BTT662	8.27352	±	0.101407	8.77027	±	2.02476	3.8265	±	1.422	90.9955	±	44.0255	248.319	±	8.62245	3.55212	±	0.623788	0.596351	±	0.009124	2.19472	±	0.386353	0.592983	±	0.00914324	128.88	92.0434
		BTT652	6.95691	±	0.0941403	5.85113	±	1.79522	1.51003	±	1.19338	44.5516	±	42.0212	159.345	±	4.89989	2.55266	±	0.264691	0.58526	±	0.00919331	1.87312	±	0.195875	0.582381	±	0.00919824	127.63	92.1821
		BTT648	11.1753	±	0.0973297	8.59553	±	1.87029	3.50209	±	1.16716	86.1772	±	44.2859	157.909	±	11.1415	3.23863	±	0.501952	0.574121	±	0.00597382	1.47739	±	0.22934	0.571849	±	0.00598422	127.13	92.2376
		BTT644	6.02532	±	0.0972847	3.59154	±	1.83097		B.D.L.		37.6664	±	44.6387	153.141	±	8.12507	2.39594	±	0.428961	0.609862	±	0.0111861	2.0361	±	0.366016	0.606728	±	0.0112003	126.5	92.3075
		BTT636	8.122	±	0.0949964	4.31511	±	1.85689	1.43386	±	1.17647	20.7013	±	42.9722	131.537	±	6.3237	5.12329	±	0.368465	0.606807	±	0.00819026	3.22869	±	0.235257	0.601829	±	0.00819829	125	92.474
		BTT632	6.55783	±	0.0946318	5.01859	±	1.76634	1.8776	±	1.19515		B.D.L.		111.488	±	3.7777	4.27241	±	0.536522	0.631648	±	0.0103861	3.34484	±	0.422804	0.626485	±	0.0104066	124	92.585
		BTT614	9.98556	±	0.0969888	5.17128	±	1.89334	1.10899	±	1.23616	62.8679	±	45.4225	121.447	±	7.47803	13.4735	±	0.763828	0.620443	±	0.00690036	6.91793	±	0.397899	0.60971	±	0.00692792	119.8	93.051
		BTT612	8.85211	±	0.0975164	4.44352	±	1.76775	0.398851	±	1.4694	60.4778	±	43.4868	203.871	±	6.65618	4.88843	±	0.31843	0.625992	±	0.0084983	2.83325	±	0.187177	0.621594	±	0.00850326	119.4	93.0954
		BTT606	6.57949	±	0.093513	4.25983	±	1.81425	0.17981	±	1.35775	13.6391	±	41.9279	133.276	±	4.02868	4.88081	±	0.527361	0.612841	±	0.0100087	3.79981	±	0.414098	0.606937	±	0.0100293	118.6	93.1842
		BTT588	6.1993	±	0.0967815	7.41449	±	1.8042	2.09372	±	1.15199	27.5404	±	43.4058	402.251	±	9.5791	6.70789	±	0.594149	0.604546	±	0.010825	5.53685	±	0.497984	0.595916	±	0.0108528	115.9	93.4838
		BTT580	9.67892	±	0.0960795	6.90401	±	1.97187	0.66026	±	1.3235	83.1775	±	43.0771	304.769	±	4.17867	6.64359	±	0.459834	0.586986	±	0.00689172	3.50476	±	0.245063	0.581516	±	0.00690232	114.76	93.6104
		BTT567A	7.64789	±	0.098621	10.2158	±	1.93969	1.64513	±	1.28811	74.1156	±	43.3194	206.956	±	3.18929	23.6354	±	0.744145	0.692811	±	0.010761	15.9854	±	0.543868	0.667785	±	0.0107946	112.19	93.8956
		Note. B.D.L.: Below detection limit

## Sheet: Supplementary Table S2
		Supplementary Table S2: Plutinum group elements and Os isotope data of the ODP Site 762C
		Sample Name	Os (pg g⁻¹)			Ir (pg g⁻¹)			Ru (pg g⁻¹)			Pt (pg g⁻¹)			Pd (pg g⁻¹)			Re (pg g⁻¹)			187Os/188Os(m)			187Re/188Os			187Os/188Os(i)			Depth (m)	Age (Ma)
		762C_71-1_49-52	64.2245	±	0.118732	20.5195	±	2.13363	18.3723	±	2.22369	609.697	±	28.0372	3550.36	±	99.9718	7.57562	±	0.610985	0.449874	±	0.00125895	0.592117	±	0.0477676	0.449002	±	0.00126091	790.49	88.356
		762C_71-2_134-137.5	29.5179	±	0.103215	14.1537	±	2.14905	8.78736	±	1.63722	344.531	±	16.6784	1728.73	±	26.1053	5.14126	±	0.617168	0.473724	±	0.00216608	0.876936	±	0.105314	0.472423	±	0.00217171	792.84	89.0023
		762C_71-CC_14-17	17.0329	±	0.10732	10.7461	±	1.92076	3.35632	±	1.36533	155.651	±	14.5655	875.013	±	22.1107	1.89129	±	0.829706	0.469838	±	0.00406775	0.558782	±	0.245162	0.469008	±	0.00408401	793.14	89.0847
		762C_72-1_4-7	12.5835	±	0.0973184	7.27487	±	1.91402	1.63517	±	1.29335	256.153	±	12.0521	759.68	±	17.1956	1.04676	±	0.558367	0.494872	±	0.00465115	0.419928	±	0.224023	0.494245	±	0.00466318	795.04	89.6072
		762C_72-1_38-42	12.7874	±	0.0989525	6.31138	±	1.92236	3.61462	±	1.34101	122.82	±	9.81372	713.233	±	34.0742	1.91919	±	0.775786	0.458236	±	0.00427419	0.754189	±	0.304919	0.457108	±	0.00429845	795.38	89.7007
		762C_72-2_12-15	12.2303	±	0.100402	4.49756	±	1.87196	3.79905	±	1.59385	1966.25	±	119.528	677.364	±	13.1548	2.66411	±	0.835197	0.50748	±	0.00480774	1.10136	±	0.345392	0.505827	±	0.00483562	796.62	90.0418
		762C_72-2_84-89	11.8567	±	0.09797	9.40477	±	1.9958	3.5471	±	1.55998	117.251	±	9.72639	682.224	±	18.4552	3.40786	±	0.780261	0.497883	±	0.00482208	1.45147	±	0.332545	0.495699	±	0.00484796	797.34	90.2398
		762C_72-CC_16.5-16.9	12.3167	±	0.0966046	4.75434	±	1.90701	0.223078	±	1.52248	126.739	±	14.4713	709.649	±	19.7601	2.5884	±	0.867415	0.522707	±	0.00476234	1.06455	±	0.356847	0.521103	±	0.00479259	797.805	90.3676
		762C_73-1_128-130	12.2652	±	0.104407	8.76853	±	2.36209	5.70957	±	1.50845	142.468	±	16.9388	842.01	±	42.0637	3.59484	±	0.891636	0.527685	±	0.00524307	1.48561	±	0.368695	0.525434	±	0.00527274	799.628	90.869
		762C_73-1_53-56	33.5068	±	0.100415	18.963	±	2.70182	13.4507	±	2.12487	420.104	±	22.8188	1703.81	±	51.4923	11.7277	±	0.852704	0.501408	±	0.00184902	1.76833	±	0.128682	0.498725	±	0.0018593	800.03	90.9795
		762C_73-2_16-18	23.5474	±	0.0955031	12.8992	±	2.12319	10.2686	±	1.81387	289.499	±	13.6109	1430.01	±	19.5284	6.6674	±	0.755307	0.522343	±	0.00267415	1.43425	±	0.162581	0.52016	±	0.00268558	801.16	91.2903
		762C_73-2_107-110	11.8397	±	0.0956876	4.82282	±	1.98747	1.84026	±	1.24361	202.387	±	13.7687	964.04	±	29.0255	2.82829	±	0.886656	0.528046	±	0.00492832	1.21088	±	0.379733	0.526198	±	0.00496228	802.07	91.5405
		762C_73-3_8-10	16.414	±	0.0940141	4.31373	±	2.11522	9.58047	±	1.88215	192.957	±	15.7774	933.625	±	21.9463	4.58745	±	0.847021	0.548743	±	0.00371417	1.42033	±	0.262374	0.546572	±	0.00373576	802.58	91.6808
		762C_74-1_116-120	26.4379	±	0.097108	15.1064	±	2.55558	19.3734	±	2.29947	348.451	±	17.6503	2048.43	±	45.5096	7.3703	±	0.610313	0.561235	±	0.00255969	1.41893	±	0.117613	0.559053	±	0.00256608	804.614	92.2401
		762C_74-1_50-52	36.2804	±	0.0946718	19.0086	±	2.41055	25.1596	±	2.40113	421.777	±	19.9105	2293.49	±	76.7645	12.1014	±	1.30115	0.545695	±	0.00186918	1.69447	±	0.182243	0.543086	±	0.00189012	805	92.3463
		762C_74-2_53-55	11.6652	±	0.0921964	5.2176	±	1.92782	1.44935	±	1.32275	107.108	±	17.0366	485.874	±	10.813	1.73423	±	1.07959	0.542553	±	0.00519203	0.754943	±	0.470002	0.541386	±	0.00524267	806.53	92.767
		762C_74-2_110-112	15.4811	±	0.0970882	10.9764	±	1.95408	5.56711	±	1.46487	164.338	±	9.60839	901.935	±	28.4197	4.85843	±	0.970436	0.547681	±	0.00428922	1.59466	±	0.318679	0.54521	±	0.00431754	807.1	92.9238
		762C_74-3_3-5	19.7306	±	0.092762	10.9726	±	2.01268	8.70099	±	1.74429	337.099	±	15.4445	1983.6	±	68.2783	4.14133	±	0.652343	0.540295	±	0.00316336	1.06556	±	0.167922	0.538642	±	0.00317407	807.53	93.042
		762C_74-3_27-29	13.2946	±	0.0976935	6.21853	±	1.89551	1.21924	±	1.58172	268.666	±	14.3335	512.864	±	15.1337		B.D.L.		0.561586	±	0.00499356		-		0.561586	±	0.00501046	807.77	93.108
		762C_75-1_59-60	18.1554	±	0.0934244	13.0962	±	1.89796	6.1058	±	1.57448	921.898	±	38.9411	6003.4	±	235.474	3.36027	±	0.664925	0.516216	±	0.00332556	0.936809	±	0.185437	0.514752	±	0.00333817	810.09	93.746
		762C_75-1_101-102	29.6476	±	0.111209	18.3958	±	2.76448	16.6754	±	1.99056	380.574	±	28.5785	1934.06	±	38.7744	6.66791	±	0.800832	0.569199	±	0.00295557	1.14586	±	0.137687	0.56741	±	0.00296337	810.51	93.5976
		762C_75-2_74-78	11.5659	±	0.096033	9.58391	±	2.1878	4.92174	±	2.03415	170.658	±	21.3904	632.067	±	24.3943	5.25376	±	0.945079	0.689129	±	0.00657117	2.34854	±	0.422919	0.685409	±	0.00660523	811.74	95.0072
		Note. B.D.L.: Below detection limit

## Sheet: Supplementary Table S3
			Supplementary Table S3: Age models
			ODP Site 762C	mbsf	Ma	References of age
			Turonian–Coniacian boundary	794.25	89.39	ref71
			End of OAE2	810.65	93.9	ref33
			Onset of OAE2	810.9	94.44	ref33
			Albian–Cenomanian boundary	819.875	100.5	ref71
			Bottaccione Section	m	Ma	References of age
			Turonian–Coniacian boundary	152.79	89.39	ref71
			Cenomanian–Turonian	112.15	93.9	ref33
